# Supplementary material for: Longitudinal Study of Subclinical Mastitis in Sheep in Greece: An Investigation into Incidence Risk, Associations with Milk Quality and Risk Factors of the Infection
Source: Animals (Basel). 2023 Oct 22;13(20):3295. doi: 10.3390/ani13203295 (PMC10603708; doi:10.3390/ani13203295)
Supplement: Supplementary file 1 [file animals-13-03295-s001.zip]

Archive with 1 entries (1 files):
- animals-2650409-supplementary.pdf
